# Supplementary material for: Selective Laser-Assisted Direct Synthesis of MoS2 for Graphene/MoS2 Schottky Junction
Source: Nanomaterials (Basel). 2023 Nov 13;13(22):2937. doi: 10.3390/nano13222937 (PMC10674199; doi:10.3390/nano13222937)
Supplement: Supplementary file 1 [file nanomaterials-13-02937-s001.zip]

Archive with 1 entries (1 files):
- nanomaterials-2671088-supplementary.pdf
